# Supplementary material for: Photodynamic Treatment of Human Breast and Prostate Cancer Cells Using Rose Bengal-Encapsulated Nanoparticles
Source: Molecules. 2023 Oct 1;28(19):6901. doi: 10.3390/molecules28196901 (PMC10574360; doi:10.3390/molecules28196901)
Supplement: Supplementary file 1 [file molecules-28-06901-s001.zip]

Archive with 1 entries (1 files):
- molecules-2622895-supplementary.pdf
